# Supplementary material for: An Expert Consensus Study Regarding Management Practices to Prevent Infectious Mortality in Preweaned Beef Calves in Western Canada
Source: Vet Sci. 2024 Sep 25;11(10):453. doi: 10.3390/vetsci11100453 (PMC11512374; doi:10.3390/vetsci11100453)
Supplement: Supplementary file 1 [file vetsci-11-00453-s001.zip]

Archive with 1 entries (1 files):
- vetsci-3177188-supplementary.pdf
